# Supplementary material for: Seasonal effects of long-term warming on ecosystem function and bacterial diversity
Source: PLoS One. 2024 Oct 24;19(10):e0311364. doi: 10.1371/journal.pone.0311364 (PMC11500971; doi:10.1371/journal.pone.0311364)
Supplement: S1 Data — Metadata for the soil organic carbon, soil organic nitrogen, z-score transformed ecosystem functions, and ecosystem multifunctionality CSV file. (CSV) [file pone.0311364.s006.csv]

column_name	column_description
sample	sample ID
site	experimental site sampled (SWaN: Soil Warming and Nitrogen Addition; PH: Prospect Hill)
warming_treatment	warming treatment of sample (Control: control; Heated: heated +5 �C above ambient)
horizon	soil type of sample (Organic: organic horizon; Mineral: mineral soils)
experiment_duration	length of experiment at time of sampling (unit: years; 13: 13 years; 28: 28 years)
plot	plot number that sample came from
timepoint	month of sampling (July: July; October: October)
timepoint_days	day of year of sampling (unit: day)
mg_soil_rep_1	amount of dried soil analyzed in replicate 1 (unit: milligrams)
ug_C_rep_1	micrograms of carbon in replicate 1 (unit: micrograms)
ug_N_rep_1	micrograms of nitrogen in replicate 1 (unit: micrograms)
mg_C_per_g_soil_rep_1	amount of carbon in replicate 1 divided by the amount of soil analyzed in replicate 1 (unit: milligrams per gram)
mg_N_per_g_soil_rep_1	amount of nitrogen in replicate 1 divided by the amount of soil analyzed in replicate 1 (unit: milligrams per gram)
C_N_ratio_rep_1	ratio of milligrams of carbon per gram soil in replicate 1 to milligrams of nitrogen per gram soil in replicate 1 (unitless)
mg_soil_rep_2	amount of dried soil analyzed in replicate 2 (unit: milligrams)
ug_C_rep_2	micrograms of carbon in replicate 2 (unit: micrograms)
ug_N_rep_2	micrograms of nitrogen in replicate 2 (unit: micrograms)
mg_C_per_g_soil_rep_2	amount of carbon in replicate 2 divided by the amount of soil analyzed in replicate 2 (unit: milligrams per gram)
mg_N_per_g_soil_rep_2	amount of nitrogen in replicate 2 divided by the amount of soil analyzed in replicate 2 (unit: milligrams per gram)
C_N_ratio_rep_2	ratio of milligrams of carbon per gram soil in replicate 2 to milligrams of nitrogen per gram soil in replicate 2 (unitless)
MBC_std	z-score transformed microbial biomass carbon (unitless)
BG_std	z-score transformed _-glucosidase activity (unitless)
NAG_std	z-score transformed N-acetyl glucosaminidase activity (unitless)
OX_std	z-score transformed oxidative enzyme activity (unitless)
respiration_std	z-score transformed soil respiration (unitless)
avg_C_std	z-score transformed mean milligrams carbon per gram soil (unitless)
avg_N_std	z-score transformed mean milligrams nitrogen per gram soil (unitless)
mean_function	ecosystem multifunctionality index (unitless)
