# Supplementary material for: Seasonal effects of long-term warming on ecosystem function and bacterial diversity
Source: PLoS One. 2024 Oct 24;19(10):e0311364. doi: 10.1371/journal.pone.0311364 (PMC11500971; doi:10.1371/journal.pone.0311364)
Supplement: S1 Dataset — (CSV) [file pone.0311364.s007.csv]

sample	site	warming_treatment	horizon	experiment_duration	plot	timepoint	timepoint_days	mg_soil_rep_1	ug_C_rep_1	ug_N_rep_1	mg_C_per_g_soil_rep_1	mg_N_per_g_soil_rep_1	C_N_ratio_rep_1	mg_soil_rep_2	ug_C_rep_2	ug_N_rep_2	mg_C_per_g_soil_rep_2	mg_N_per_g_soil_rep_2	C_N_ratio_rep_2	MBC_std	BG_std	NAG_std	OX_std	respiration_std	avg_C_std	avg_N_std	mean_function
PS02	SWaN	Control	Organic	13	19	July	197	31.305	6575.58	303.6	0.210048874	0.009698131	21.65869565	30.522	6753.09	306.33	0.221253194	0.010036367	22.04514739	0.286230578	0.378520336	0.591323126	0.041777978	0.45255473	0.891913308	0.612881535	0.465028799
PS03	SWaN	Control	Organic	13	20	July	197	31.586	5078.7	230.6	0.16078959	0.007300703	22.02385082	31.311	5324.38	242.33	0.170048226	0.007739453	21.97160896	0.189436469	0.292169637	0.253457003	0.06183394	0.304174739	0.684157747	0.467092393	0.321760276
PS07	PH	Control	Organic	28	10	July	197	31.126	93.79	313.75	0.003013237	0.010079997	0.298932271	30.679	6751.08	304.97	0.220055412	0.009940676	22.13686592	0.320278003	0.281559013	0.452366818	0.035955672	0.393792332	0.461295949	0.621769087	0.366716696
PS08	SWaN	Control	Organic	13	14	July	197	30.422	5773.49	254.57	0.189780093	0.008367957	22.67938092	30.911	5806.91	255.25	0.187859015	0.008257578	22.74989226	0.240764595	0.430701615	0.194705841	0.049197131	0.280310473	0.780940717	0.516328483	0.356135551
PS10	PH	Heated	Organic	28	12	July	197	31.224	4396.44	198.7	0.140803228	0.006363695	22.12601912	31.107	4356.3	197.84	0.140042434	0.006359983	22.01930853	0.065289726	0.432277607	0.322158985	0.035376338	0.216121065	0.580776217	0.395151035	0.292450139
PS12	SWaN	Heated	Organic	13	13	July	197	30.404	5435.15	219.31	0.178764307	0.007213196	24.78295563	30.353	5558.31	225.18	0.183122261	0.007418707	24.68385292	0.195443317	0.284568373	0.181951808	0.054430715	0.38265952	0.748365171	0.454413544	0.328833207
PS14	PH	Control	Organic	28	9	July	197	28.48	3912.45	180.96	0.137375351	0.006353933	21.62052387	30.421	3956.87	185.24	0.130070346	0.006089215	21.36077521	0.166407084	0.47814057	0.622015052	0.047840734	0.278859535	0.553065691	0.386438796	0.361823923
PS22	SWaN	Control	Organic	13	12	July	197	30.313	1345.38	378.15	0.044382938	0.012474846	3.557794526	27.235	427.07	339.51	0.015680925	0.012465945	1.257901093	0.25523013	0.466944502	0.766234312	0.043097288	0.552846546	0.124209371	0.774570008	0.426161737
PS23	SWaN	Control	Organic	13	1	July	197	28.204	2309.49	386.57	0.081885194	0.013706212	5.974312544	28.483	2542.48	402.52	0.089263069	0.014131938	6.316406638	0.471219023	0.73356449	0.512946343	0.047372797	0.578616803	0.353926922	0.864551412	0.508885399
PS24	PH	Control	Organic	28	3	July	197	29.933	3552.02	454.48	0.118665687	0.015183243	7.815569442	29.624	3599.17	458.12	0.121495072	0.015464488	7.856391339	0.453262732	0.629879926	0.972590271	0.041395182	0.733915767	0.496641665	0.951806751	0.611356042
PS26	PH	Heated	Organic	28	15	July	197	30.762	3804.9	185.41	0.123688317	0.006027241	20.52154684	30.404	4079.09	198.13	0.134162939	0.006516577	20.58794731	0.12492214	0.165108536	0.492948936	0.048663921	0.308886646	0.533224818	0.389565239	0.294760034
PS30	SWaN	Heated	Organic	13	2	July	197	30.525	4318.23	205.53	0.141465356	0.00673317	21.01021749	30.696	4431.26	209.57	0.144359526	0.006827274	21.14453405	0.144059354	0.345898315	0.243765023	0.041845945	0.319233016	0.59107302	0.421137935	0.301001801
PS31	PH	Control	Organic	28	13	July	197	30.047	301.58	288.35	0.010036942	0.009596632	1.045881741	20.153	450.57	298.59	0.022357465	0.014816156	1.508992264	0.237409915	0.681527413	0.328506485	0.057828776	0.652068129	0.066990179	0.758172161	0.397500437
PS32	SWaN	Heated	Organic	13	18	July	197	29.97	4960.77	233.98	0.165524525	0.00780714	21.2016839	29.945	4960.54	232.47	0.165655034	0.007763233	21.33840926	0.198849856	0.297705691	0.242237258	0.03591956	0.338295851	0.684864456	0.483559	0.32591881
PS35	SWaN	Heated	Organic	13	5	July	197	29.811	4578.02	212.14	0.153568146	0.007116165	21.5801829	31.009	5033.54	227.37	0.162325131	0.007332387	22.13810089	0.150777616	0.576975356	0.51739399	0.051146558	0.278039467	0.653253111	0.448719331	0.382329347
PS36	PH	Control	Organic	28	5	July	197	30.309	767.44	350.11	0.025320532	0.011551354	2.191996801	29.917	902.77	355.51	0.03017582	0.01188321	2.539365981	0.210176978	0.356567505	0.359665827	0.040093543	0.494410826	0.114763964	0.727792091	0.329067248
PS37	PH	Heated	Organic	28	6	July	197	30.008	4010.78	166.22	0.133657025	0.00553919	24.12934665	29.401	4184.59	172.72	0.142328152	0.00587463	24.22759379	0.09049818	0.249386766	0.470559828	0.054223396	0.347495656	0.570724952	0.354471623	0.3053372
PS44	PH	Heated	Organic	28	8	October	293	22.903	5575.61	254.57	0.243444527	0.011115138	21.90207016	23.446	5629.97	260.45	0.240124968	0.011108505	21.61631791	0.778507095	0.21349301	0.899051139	0.291906757	0.488206714	1	0.690185301	0.623050002
PS46	PH	Control	Organic	28	5	October	293	30.354	787.46	295.8	0.025942545	0.009745009	2.662136579	30.125	803.73	297.38	0.026679834	0.009871535	2.702703612	0.554724449	0.291835285	1	1	0.503332374	0.108820717	0.609218314	0.58113302
PS49	SWaN	Heated	Organic	13	8	October	293	31.22	6340.48	270.54	0.203090327	0.008665599	23.43638649	31.188	6525.14	277.29	0.209219572	0.00889092	23.53182589	0.765157993	0.213627031	0.167567069	0.400512945	0.294414433	0.852638356	0.545241451	0.46273704
PS51	PH	Heated	Organic	28	1	October	293	30.123	4390.51	203.46	0.145752747	0.006754307	21.57922933	30.992	4376.37	204.98	0.141209667	0.006613965	21.35022929	0.451280629	0.124735168	0.027662207	0.283655743	0.272054389	0.593425386	0.415169774	0.309711899
PS56	SWaN	Heated	Organic	13	2	October	293	30.512	4401.16	209.93	0.144243576	0.006880244	20.96489306	29.389	4311.82	206.87	0.146715438	0.007039028	20.8431382	0.450786407	0.27541719	0.15299276	0.364347724	0.266161113	0.601690175	0.432281824	0.363382456
PS58	PH	Heated	Organic	28	6	October	293	29.791	4900.35	211.4	0.164490954	0.007096103	23.18046358	30.651	5497.71	235.08	0.179364784	0.00766957	23.38654926	0.399349322	0.224263579	0.045859077	0.380398868	0.247767017	0.711078225	0.458567952	0.352469149
PS59	PH	Control	Organic	28	10	October	293	30.409	787.86	321.56	0.025908777	0.010574501	2.450118174	30.308	895.42	327.37	0.029544015	0.010801439	2.735192596	0.880078539	0.126658673	0.035592911	0.313518036	0.67621584	0.114673884	0.663858738	0.401513803
PS64	SWaN	Heated	Organic	13	18	October	293	31.44	5254.97	250.73	0.167142812	0.007974873	20.95868065	31.576	5365.38	259.77	0.169919559	0.008226818	20.65434808	0.689613898	0.200578119	0.232192429	0.199242549	0.262849002	0.697029847	0.503165434	0.397810182
PS66	SWaN	Control	Organic	13	1	October	293	30.11	3860.16	168.35	0.128201926	0.005591166	22.92937333	33.44	4656.95	200.99	0.139262859	0.006010467	23.17005821	0.41962532	0.057419439	0.693623428	0.363575325	0.284871448	0.553105164	0.360304409	0.390360648
PS67	PH	Control	Organic	28	13	October	293	30.691	2523.01	341.37	0.082206836	0.011122805	7.390836922	30.628	2680.21	347.39	0.087508489	0.011342236	7.715276778	0.799593212	1	0.596050388	0.343015088	0.64710207	0.350963671	0.697682243	0.633486667
PS68	PH	Control	Organic	28	3	October	293	29.527	339.12	305.96	0.011485081	0.010362042	1.10838018	29.916	422.32	305.3	0.014116861	0.010205241	1.38329512	0.582889017	0.093362038	0.195516156	0.254407178	0.491949986	0.052943666	0.6387448	0.329973263
PS72	SWaN	Control	Organic	13	12	October	293	30.54	6067.27	294.78	0.198666339	0.009652259	20.58236651	30.939	6458.63	312.18	0.208753677	0.010090177	20.68880133	0.751927897	0.161747683	0.432715706	0.441183239	0.480035141	0.842526297	0.613128061	0.531894861
PS73	PH	Heated	Organic	28	15	October	293	29.571	1706.53	390.78	0.05770958	0.013214974	4.366983981	30.28	1822.11	398.24	0.060175363	0.013151915	4.57540679	1	0.229936539	0.381585832	0.301692215	0.805405146	0.243780768	0.818859411	0.540179987
PS77	SWaN	Heated	Organic	13	5	October	293	28.53	4639.95	192.91	0.162634069	0.006761654	24.05240786	29.137	5205.27	221.82	0.178648111	0.007613001	23.4661888	0.571248276	0.497334689	0.510092153	0.251405991	0.326037758	0.705756222	0.446424359	0.472614207
PS80	SWaN	Heated	Organic	13	13	October	293	29.52	1859.17	360.79	0.062980014	0.012221883	5.153053023	29.766	2174.51	383.07	0.073053484	0.012869381	5.676534315	0.962185094	0.885831429	0.615492963	0.286074867	1	0.281311165	0.779243151	0.687162667
PS01	PH	Control	Mineral	28	9	July	197	29.672	1370.76	66.17	0.046197088	0.002230049	20.7157322	29.793	1390.44	65.95	0.046670023	0.002213607	21.08324488	0.207294447	0.830771573	0.666769943	0.06014128	0.338691556	0.079189035	0.174393169	0.336750143
PS04	SWaN	Heated	Mineral	13	8	July	197	30.23	1924.43	103.9	0.06365961	0.003436983	18.52194418	30.945	1834.94	98.92	0.059296817	0.003196639	18.54973716	0.219484158	0.684680243	0.318237643	0.067553733	0.336363258	0.1048466	0.260339315	0.284500707
PS05	PH	Heated	Mineral	28	15	July	197	30.827	1256.14	62.59	0.040748046	0.002030363	20.06934015	31.927	1416.55	68.73	0.044368403	0.002152723	20.61035938	0.127459537	0.514012226	0.322197735	0.036851904	0.333498557	0.072579942	0.164166988	0.22439527
PS11	PH	Heated	Mineral	28	8	July	197	30.52	1847.61	92.97	0.06053768	0.003046199	19.8731849	30.778	1866.03	92.07	0.060628696	0.002991422	20.26751385	0.268823816	0.494054955	0.234485836	0.059536125	0.496707399	0.1033202	0.236949003	0.270553905
PS15	SWaN	Control	Mineral	13	19	July	197	29.992	1303.2	70.39	0.043451587	0.002346959	18.51399346	30.863	1357.61	73.3	0.043988271	0.002375012	18.5212824	0.10349962	0.713904146	0.493651792	0.049786804	0.426879902	0.074561144	0.185315759	0.292514167
PS17	PH	Heated	Mineral	28	1	July	197	30.323	1607.2	86.48	0.053002671	0.002851961	18.58464385	30.47	1708.74	89.39	0.056079422	0.002933705	19.11556102	0.227744734	0.752807291	0.427709882	0.049285529	0.497046606	0.093015769	0.227060921	0.324952962
PS18	SWaN	Control	Mineral	13	12	July	197	30.314	2773.73	154.63	0.091499967	0.005100943	17.93785165	30.482	2804.02	155.75	0.091989371	0.005109573	18.00333868	0.708240818	0.66929992	0.282074355	0.069184055	0.68896241	0.156463828	0.400716041	0.424991632
PS19	SWaN	Heated	Mineral	13	13	July	197	30.913	1676.26	79.1	0.054225083	0.002558794	21.19165613	30.647	1678.75	78.88	0.054776977	0.002573825	21.28232759	0.124156324	0.643204189	0.245097113	0.046692666	0.389209281	0.092947524	0.201431814	0.248962701
PS21	SWaN	Heated	Mineral	13	18	July	197	30.307	1509.31	75.14	0.049800706	0.002479295	20.08663828	31.198	1601.46	80.32	0.051332137	0.002574524	19.93849602	0.189396488	0.372913292	0.125007888	0.029558333	0.365899928	0.086237336	0.198339275	0.195336077
PS25	SWaN	Control	Mineral	13	20	July	197	30.67	1775.04	93.89	0.057875448	0.003061298	18.90552775	30.66	1778.63	94.56	0.058011416	0.003084149	18.80953892	0.309899885	1	0.50328343	0.101511405	0.477589206	0.098818289	0.24118068	0.390326128
PS27	PH	Control	Mineral	28	5	July	197	30.871	2116.62	100.75	0.068563377	0.003263581	21.00863524	30.079	2934.75	140.95	0.097568071	0.004685994	20.8212132	0.235149616	0.669399718	0.703463176	0.076063722	0.859195943	0.141662522	0.31198445	0.428131307
PS28	PH	Heated	Mineral	28	6	July	197	30.931	1209.48	56.67	0.039102519	0.001832143	21.34250926	30.131	1233.41	56.67	0.040934918	0.001880787	21.76477854	0.111391855	0.530642644	0.78519998	0.034575841	0.368310427	0.068249	0.145715516	0.29201218
PS29	PH	Control	Mineral	28	10	July	197	29.918	1838.17	95.67	0.06144027	0.00319774	19.21365109	30.677	1923.25	98.38	0.062693549	0.003206963	19.54919699	0.239676331	0.251824967	0.247749369	0.071864325	0.547679499	0.105850578	0.251355292	0.245142909
PS33	PH	Control	Mineral	28	13	July	197	30.421	2083.58	94.38	0.068491503	0.003102462	22.07649926	30.61	2110.82	96.61	0.06895851	0.003156158	21.84887693	0.245321415	0.918642156	0.339847414	0.054530719	0.87422297	0.117205476	0.245622202	0.399341765
PS34	SWaN	Heated	Mineral	13	5	July	197	28.717	1088.91	56.02	0.037918654	0.001950761	19.43787933	30.266	1210.45	59.63	0.039993722	0.001970198	20.29934597	0.11438416	0.837427252	0.500896327	0.033967693	0.305015702	0.066436932	0.153879703	0.287429681
PS38	SWaN	Heated	Mineral	13	2	July	197	32.085	1502.32	71.83	0.046823126	0.002238741	20.91493805	33.08	1559.96	75.45	0.047157195	0.002280834	20.67541418	0.104385664	0.361454185	0.224009085	0.043103596	0.288435196	0.080138285	0.177372642	0.182699808
PS39	PH	Heated	Mineral	28	12	July	197	28.587	1247.39	59.57	0.043634869	0.002083814	20.93990264	30.512	1379.61	63.81	0.045215325	0.002091308	21.62059238	0.104714765	0.351921153	0.210077703	0.034731811	0.24454841	0.075763756	0.163854438	0.169373148
PS40	PH	Control	Mineral	28	3	July	197	30.07	1870.76	89.9	0.062213502	0.002989691	20.80934372	30.776	1945.38	95.66	0.063210944	0.003108266	20.33639975	0.117875888	0.610733752	0.204312639	0.057576252	0.595593093	0.106951113	0.239316915	0.276051379
PS41	PH	Control	Mineral	28	10	October	293	28.328	2430.06	109.21	0.085782971	0.003855196	22.25125904	30.522	2570.79	118.23	0.084227443	0.003873599	21.74397361	0.57542326	0.122587886	0.114432788	0.583398321	0.561657845	0.144970168	0.303319845	0.343684302
PS42	PH	Heated	Mineral	28	8	October	293	23.446	2451.81	119.29	0.104572635	0.005087861	20.55335736	22.904	2607.15	125.14	0.113829462	0.005463674	20.83386607	0.517669971	0.188843191	0.082064878	0.356369472	0.642876358	0.186234408	0.414099476	0.341165393
PS43	PH	Control	Mineral	28	13	October	293	28.929	1695.96	82.44	0.058624909	0.002849736	20.5720524	28.336	1627.92	78.29	0.057450593	0.002762916	20.79346021	0.514417747	0.10716118	0.09564541	0.378798117	0.688936134	0.098979143	0.220270914	0.300601235
PS45	SWaN	Control	Mineral	13	19	October	293	30.925	1353.97	68.16	0.043782377	0.002204042	19.86458333	30.356	1366.13	69.29	0.045003624	0.00228258	19.71612065	0.297476924	0.194786317	0.182137017	0.213472463	0.445220771	0.075709018	0.176079388	0.2264117
PS47	SWaN	Heated	Mineral	13	5	October	293	30.716	1641.6	69.5	0.053444459	0.002262664	23.62014388	30.598	2056.7	84.92	0.067216812	0.002775345	24.21926519	0.44774457	0.386442015	0.63341492	0.509073985	0.765199262	0.10288949	0.197718805	0.434640435
PS48	PH	Control	Mineral	28	9	October	293	30.219	1858.17	86.06	0.061490122	0.002847877	21.59156403	30.939	1882.15	86.06	0.060834222	0.002781603	21.87020683	0.540102492	0.319150558	0.619651362	0.489652563	0.756026711	0.104307614	0.220931336	0.435688948
PS53	SWaN	Heated	Mineral	13	13	October	293	30.085	2477.03	105.37	0.082334386	0.00350241	23.50792446	30.198	2484.5	103.32	0.082273661	0.003421419	24.04665118	0.533090838	0.275193705	0.912117036	0.4945371	1	0.140363497	0.271728612	0.518147256
PS54	SWaN	Control	Mineral	13	20	October	293	30.194	2677.18	130.5	0.08866596	0.004322051	20.51478927	31.382	34020	664	1.084060927	0.021158626	51.23493976	1	0.37676361	0.209023804	1	0.981674531	1	1	0.795351706
PS55	PH	Control	Mineral	28	3	October	293	30.721	1525.58	80.03	0.049659191	0.002605058	19.06260152	31.702	1545.35	79.6	0.048746136	0.002510883	19.41394472	0.451044543	0.141022703	0.085022839	0.337241961	0.614194077	0.083911547	0.200777279	0.273316421
PS57	PH	Heated	Mineral	28	6	October	293	30.827	1551.49	70.22	0.050328932	0.002277873	22.09470236	30.505	1665.94	74.05	0.054612031	0.002427471	22.49750169	0.248720529	0.180850212	1	0.338800224	0.303350718	0.089484572	0.184663225	0.335124211
PS65	SWaN	Heated	Mineral	13	8	October	293	30.583	1940.39	102.7	0.063446686	0.003358075	18.89376826	30.463	1961.63	105.84	0.064393855	0.003474379	18.53391912	0.473922916	0.208052911	0.21585024	0.222548723	0.472397638	0.10901135	0.268142562	0.281418048
PS69	SWaN	Control	Mineral	13	1	October	293	28.465	1123.76	54.44	0.039478658	0.001912524	20.64217487	28.887	1272.52	61.44	0.04405165	0.002126908	20.71158854	0.290485175	0.439653086	0.586308235	0.194437374	0.337555977	0.071227418	0.158529226	0.296885213
PS70	SWaN	Heated	Mineral	13	2	October	293	30.22	1730.33	89	0.057257776	0.002945069	19.44191011	31.349	1891.89	95.12	0.060349293	0.003034228	19.88950799	0.387792034	0.371456339	0.133342876	0.19780555	0.43892041	0.100285131	0.234660052	0.266323199
PS71	PH	Heated	Mineral	28	15	October	293	32.261	1776.4	85.5	0.055063389	0.002650259	20.77660819	30.422	1765.98	84.63	0.058049438	0.002781868	20.86706842	0.514530138	0.568293895	0.246523099	0.43818834	0.647501387	0.09645283	0.213186133	0.389239403
PS74	SWaN	Control	Mineral	13	14	October	293	31.318	3277.82	151.94	0.104662494	0.004851523	21.57312097	31.898	3430.51	159.97	0.107546241	0.005015048	21.44470838	0.992218825	0.200229333	0.013396327	0.717572122	0.948615723	0.180953244	0.387217773	0.491457621
PS75	SWaN	Heated	Mineral	13	18	October	293	30.573	1839.32	102.43	0.06016158	0.003350342	17.95684858	30.887	1841.85	101.55	0.059631884	0.003287791	18.13737075	0.451484455	0.087726571	0.052056724	0.294240676	0.677552798	0.102149499	0.260516351	0.275103868
PS76	SWaN	Control	Mineral	13	12	October	293	29.438	2037.75	115	0.069221754	0.003906515	17.71956522	31.101	2077.92	119.5	0.066812	0.00384232	17.38845188	0.375055496	0.268336171	0.113558855	0.246964344	0.431150323	0.115997813	0.304106323	0.265024189
PS78	PH	Heated	Mineral	28	12	October	293	30.807	1538.32	71.96	0.049934106	0.002335833	21.37743191	30.896	1648.71	76.42	0.053363219	0.002473459	21.57432609	0.396045481	0.262435152	0.126199791	0.233641769	0.480302886	0.088083019	0.188742709	0.25363583
PS79	PH	Control	Mineral	28	5	October	293	29.497	1936.34	86.51	0.06564532	0.002932841	22.38284591	30.425	2025.66	91.71	0.0665788	0.003014297	22.08766765	0.653280998	0.374318894	0.449864558	0.395289535	0.748337102	0.112749287	0.233397959	0.42389119
